# Supplementary material for: Effective Gene Expression Prediction and Optimization from Protein Sequences
Source: Adv Sci (Weinh). 2025 Jan 9;12(8):2407664. doi: 10.1002/advs.202407664 (PMC11848636; doi:10.1002/advs.202407664)
Supplement: Supplementary file 2 — Supporting Information [file ADVS-12-2407664-s002.csv]

aaindx id	Description	Title	A	R	N	D	C	Q	E	G	H	I	L	K	M	F	P	S	T	W	Y	V
AVBF000107	Slopes tripeptide FDPB PARSE neutral	Amino acid conformational preferences and solvation of polar backbone atoms in peptides and proteins	-0.729	-0.535	-0.597	-0.545	-0.408	-0.492	-0.532	-0.86	-0.519	-0.361	-0.462	-0.508	-0.518	-0.454	0.0	-0.278	-0.367	-0.455	-0.439	-0.323
BUNA790102	alpha-CH chemical shifts	1H-nmr parameters of the common amino acid residues measured in aqueous solutions of the linear tetrapeptides H-Gly-Gly-X-L-Ala-OH	4.349	4.396	4.755	4.765	4.686	4.373	4.295	3.972	4.63	4.224	4.385	4.358	4.513	4.663	4.471	4.498	4.346	4.702	4.604	4.184
WILM950103	Hydrophobicity coefficient in RP-HPLC, C4 with 0.1%TFA/MeCN/H2O	Physicochemical basis of amino acid hydrophobicity scales: evaluation of four new scales of amino acid hydrophobicity coefficients derived from RP-HPLC of peptides	-1.64	-3.28	0.83	0.7	9.3	-0.04	1.18	-1.85	7.17	3.02	0.83	-2.36	4.26	-1.36	3.12	1.59	2.31	2.61	2.37	0.52
RACS820104	Average relative fractional occurrence in EL	Differential geometry and polymer conformation. 4. Conformational and nucleation properties of individual amino acids	0.78	1.75	1.32	1.25	3.14	0.93	0.94	1.13	1.03	1.26	0.91	0.85	0.41	1.07	1.73	1.31	1.57	0.98	1.31	1.11
NAKH900106	Normalized composition from animal	Distinct character in hydrophobicity of amino acid composition of mitochondrial proteins	-0.57	-1.29	0.02	-1.54	-0.3	-0.71	-1.17	-0.48	0.1	1.31	2.16	-1.02	2.55	1.42	0.11	0.3	0.99	1.35	0.2	-0.79
SNEP660104	Principal component IV	Relations between chemical structure and biological activity in peptides	-0.062	-0.167	0.166	-0.079	0.38	-0.025	-0.184	-0.017	0.056	-0.309	-0.264	-0.371	0.077	0.074	-0.036	0.47	0.348	0.05	0.22	-0.212
KARS160122	Weighted second smallest eigenvalue of the weighted Laplacian matrix	A graph-theoretic model of single point mutations in the cystic fibrosis transmembrane conductance regulator	0.0	4.2	3.0	2.969	6.0	1.849	1.822	0.0	1.605	3.373	3.113	1.372	2.656	2.026	12.0	6.0	6.0	2.044	1.599	6.0
GEOR030102	Linker propensity from 1-linker dataset	An analysis of protein domain linkers: their classification and role in protein folding	0.974	1.129	0.988	0.892	0.972	1.092	1.054	0.845	0.949	0.928	1.11	0.946	0.923	1.122	1.362	0.932	1.023	0.879	0.902	0.923
QIAN880127	Weights for coil at the window position of -6	Predicting the secondary structure of globular proteins using neural network models	-0.05	0.06	0.0	0.15	0.3	-0.08	-0.02	-0.14	-0.07	0.26	0.04	-0.42	0.25	0.09	0.31	-0.11	-0.06	0.19	0.33	0.04
TANS770103	Normalized frequency of extended structure	Statistical mechanical treatment of protein conformation. 5. A multiphasic model for specific-sequence copolymers of amino acids	0.79	1.087	0.832	0.53	1.268	1.038	0.643	0.725	0.864	1.361	1.111	0.735	1.092	1.052	1.249	1.093	1.214	1.114	1.34	1.428
NAKH900104	Normalized composition of mt-proteins	Distinct character in hydrophobicity of amino acid composition of mitochondrial proteins	-0.6	-1.18	0.39	-1.36	-0.34	-0.71	-1.16	-0.37	0.08	1.44	1.82	-0.84	2.04	1.38	-0.05	0.25	0.66	1.02	0.53	-0.6
GEOR030107	Linker propensity from long dataset	An analysis of protein domain linkers: their classification and role in protein folding	0.892	1.154	1.144	0.925	1.035	1.2	1.115	0.917	0.992	0.817	0.994	0.944	0.782	1.058	1.309	0.986	1.11	0.841	0.866	0.9
YANJ020101	Side-chain conformation by gaussian evolutionary method	GEM: a Gaussian Evolutionary Method for predicting protein side-chain conformations	0.0	0.62	0.76	0.66	0.83	0.59	0.73	0.0	0.92	0.88	0.89	0.77	0.77	0.92	0.94	0.58	0.73	0.86	0.93	0.88
KARS160111	Average eigenvalue of the Laplacian matrix of the the graph	A graph-theoretic model of single point mutations in the cystic fibrosis transmembrane conductance regulator	1.0	3.5	3.2	3.2	2.0	3.333	3.333	0.0	4.286	1.8	3.2	3.0	2.8	4.25	4.0	2.0	3.0	4.0	4.333	3.0
KARS160121	Weighted average eigenvalue based on the atomic numbers	A graph-theoretic model of single point mutations in the cystic fibrosis transmembrane conductance regulator	6.0	10.667	10.0	10.4	11.333	10.5	10.667	3.5	10.4	9.6	9.6	10.167	13.6	12.0	12.0	8.667	9.0	12.75	12.222	9.0
FUKS010103	Surface composition of amino acids in extracellular proteins of mesophiles	Protein surface amino acid compositions distinctively differ between thermophilic and mesophilic bacteria	7.43	4.51	9.12	8.71	0.42	5.42	5.86	9.4	1.49	1.76	2.74	9.67	0.6	1.18	5.6	9.6	8.95	1.18	3.26	3.1
TANS770109	Normalized frequency of coil	Statistical mechanical treatment of protein conformation. 5. A multiphasic model for specific-sequence copolymers of amino acids	0.945	0.364	1.202	1.315	0.932	0.704	1.014	2.355	0.525	0.673	0.758	0.947	1.028	0.622	0.579	1.14	0.863	0.777	0.907	0.561
JUKT750101	Amino acid distribution	Amino acid composition of proteins: Selection against the genetic code	5.3	2.6	3.0	3.6	1.3	2.4	3.3	4.8	1.4	3.1	4.7	4.1	1.1	2.3	2.5	4.5	3.7	0.8	2.3	4.2
DAYM780101	Amino acid composition	Composition of proteins	8.6	4.9	4.3	5.5	2.9	3.9	6.0	8.4	2.0	4.5	7.4	6.6	1.7	3.6	5.2	7.0	6.1	1.3	3.4	6.6
JOND750102	pK	Amino acid properties and side-chain orientation in proteins: A cross correlation approach	2.34	1.18	2.02	2.01	1.65	2.17	2.19	2.34	1.82	2.36	2.36	2.18	2.28	1.83	1.99	2.21	2.1	2.38	2.2	2.32
KUMS000103	Distribution of amino acid residues in the alpha-helices in thermophilic proteins	Factors enhancing protein thermostability	14.1	5.5	3.2	5.7	0.1	3.7	8.8	4.1	2.0	7.1	9.1	7.7	3.3	5.0	0.7	3.9	4.4	1.2	4.5	5.9
FASG760103	Optical rotation		1.8	12.5	-5.6	5.05	-16.5	6.3	12.0	0.0	-38.5	12.4	-11.0	14.6	-10.0	-34.5	-86.2	-7.5	-28.0	-33.7	-10.0	5.63
JUNJ780101	Sequence frequency	The genetic code as a periodic table	685.0	382.0	397.0	400.0	241.0	313.0	427.0	707.0	155.0	394.0	581.0	575.0	132.0	303.0	366.0	593.0	490.0	99.0	292.0	553.0
NAKH900113	Ratio of average and computed composition	Distinct character in hydrophobicity of amino acid composition of mitochondrial proteins	1.61	0.4	0.73	0.75	0.37	0.61	1.5	3.12	0.46	1.61	1.37	0.62	1.59	1.24	0.67	0.68	0.92	1.63	0.67	1.3
FUKS010101	Surface composition of amino acids in intracellular proteins of thermophiles	Protein surface amino acid compositions distinctively differ between thermophilic and mesophilic bacteria	4.47	8.48	3.89	7.05	0.29	2.87	16.56	8.29	1.74	3.3	5.06	12.98	1.71	2.32	5.41	4.27	3.83	0.67	2.75	4.05
OOBM850105	Optimized side chain interaction parameter	Optimization of amino acid parameters for correspondence of sequence to tertiary structures of proteuins	4.55	5.97	5.56	2.85	-0.78	4.15	5.16	9.14	4.48	2.1	3.24	10.68	2.18	4.37	5.14	6.78	8.6	1.97	2.4	3.81
FUKS010110	Entire chain composition of amino acids in intracellular proteins of mesophiles	Protein surface amino acid compositions distinctively differ between thermophilic and mesophilic bacteria	9.07	4.9	4.05	5.73	0.95	3.63	7.77	7.69	2.47	6.56	9.0	6.01	2.54	3.59	4.04	5.15	5.46	0.95	2.96	7.47
QIAN880117	Weights for beta-sheet at the window position of -3	Predicting the secondary structure of globular proteins using neural network models	-0.14	0.14	-0.27	-0.1	-0.64	-0.11	-0.39	0.46	-0.04	0.16	-0.57	0.04	0.24	0.08	0.02	-0.12	0.0	-0.1	0.18	0.29
FUKS010102	Surface composition of amino acids in intracellular proteins of mesophiles	Protein surface amino acid compositions distinctively differ between thermophilic and mesophilic bacteria	6.77	6.87	5.5	8.57	0.31	5.24	12.93	7.95	2.8	2.72	4.43	10.2	1.87	1.92	4.79	5.41	5.36	0.54	2.26	3.57
FUKS010109	Entire chain composition of amino acids in intracellular proteins of thermophiles	Protein surface amino acid compositions distinctively differ between thermophilic and mesophilic bacteria	7.39	5.91	3.06	5.14	0.74	2.22	9.8	7.53	1.82	6.96	9.45	7.81	2.1	3.91	4.54	4.18	4.45	0.9	3.46	8.62
RACS820103	Average relative fractional occurrence in AL	Differential geometry and polymer conformation. 4. Conformational and nucleation properties of individual amino acids	0.82	2.6	2.07	2.64	0.0	0.0	2.62	1.63	0.0	2.32	0.0	2.86	0.0	0.0	0.0	1.23	2.48	0.0	1.9	1.62
MAXF760105	Normalized frequency of zeta L	Status of empirical methods for the prediction of protein backbone topography	1.13	0.48	1.11	1.18	0.38	0.41	1.02	3.84	0.3	0.4	0.65	1.13	0.0	0.45	0.0	0.81	0.71	0.93	0.38	0.48
PRAM820101	Intercept in regression analysis	Shape and surface features of globular proteins	0.305	0.227	0.322	0.335	0.339	0.306	0.282	0.352	0.215	0.278	0.262	0.391	0.28	0.195	0.346	0.326	0.251	0.291	0.293	0.291
QIAN880101	Weights for alpha-helix at the window position of -6	Predicting the secondary structure of globular proteins using neural network models	0.12	0.04	-0.1	0.01	-0.25	-0.03	-0.02	-0.02	-0.06	-0.07	0.05	0.26	0.0	0.05	-0.19	-0.19	-0.04	-0.06	-0.14	-0.03
KUMS000102	Distribution of amino acid residues in the 18 non-redundant families of mesophilic proteins	Factors enhancing protein thermostability	9.2	3.6	5.1	6.0	1.0	2.9	6.0	9.4	2.1	6.0	7.7	6.5	2.4	3.4	4.2	5.5	5.7	1.2	3.7	8.2
KUMS000101	Distribution of amino acid residues in the 18 non-redundant families of thermophilic proteins	Factors enhancing protein thermostability	8.9	4.6	4.4	6.3	0.6	2.8	6.9	9.4	2.2	7.0	7.4	6.1	2.3	3.3	4.2	4.0	5.7	1.3	4.5	8.2
