# Supplementary material for: Effective Gene Expression Prediction and Optimization from Protein Sequences
Source: Adv Sci (Weinh). 2025 Jan 9;12(8):2407664. doi: 10.1002/advs.202407664 (PMC11848636; doi:10.1002/advs.202407664)
Supplement: Supplementary file 3 — Supporting Information [file ADVS-12-2407664-s003.csv]

spe	name	superkingdom	clade	kingdom	A	C	D	E	F	G	H	I	K	L	M	N	P	Q	R	S	T	V	W	Y
547559	Natrialba magadii ATCC 43099	Archaea			0.943636582	0.824382541	1.011647584	1.088785201	0.964205082	1.042433415	0.986042916	1.098372207	1.493408021	0.940395837	1.13101735	1.117728811	0.91862009	1.088708692	0.905327494	0.930986284	0.924095288	1.003111006	0.845146385	1.033355801
64091	Halobacterium salinarum NRC-1	Archaea			0.845638285	0.910065291	1.235747125	1.514275435	0.8593929	0.958703213	0.962602431	1.209584166	1.869134702	0.834268978	1.303813328	1.416645682	0.863934332	1.259302435	0.859924585	0.990101364	0.916812614	0.870695469	0.650623637	0.995073854
880073	Caldithrix abyssi DSM 13497	Bacteria			1.099337737	1.121131746	1.04321048	1.194678783	0.800974699	1.126350349	0.93238276	1.00467201	1.119320676	0.855096101	1.189050851	0.903887674	1.003525289	0.863349719	0.933700747	0.890028929	1.034756986	1.151599775	0.650570181	0.89410877
189518	Leptospira interrogans serovar Lai str. 56601	Bacteria			1.346223537	0.916658931	1.167454502	1.086351638	0.671975746	1.19995395	1.026142002	0.932279661	1.142663535	0.822128413	1.229970501	0.946755425	0.985215107	0.964542254	0.964704816	0.890380393	1.049085929	1.219507943	0.638950397	0.840721351
246200	Ruegeria pomeroyi DSS-3	Bacteria			0.980944038	0.973916604	1.005906017	1.115276558	0.930982319	1.011261907	0.805619142	1.111643376	1.76372314	0.817689002	1.120508833	1.314193095	0.868175997	1.01670015	0.827470967	0.992062069	1.065153461	1.067180504	0.696119673	1.021983566
208964	Pseudomonas aeruginosa PAO1	Bacteria			0.941647772	0.735407027	1.051893603	1.009053143	1.009865989	1.027651104	0.867829778	1.273165364	1.835813494	0.815637263	1.113817872	1.382996313	0.881387281	1.010231803	0.787250787	1.002247344	1.199119134	1.148563838	0.719579695	1.038551889
160488	Pseudomonas putida KT2440	Bacteria			0.968165935	0.752517715	1.055080464	1.114339106	0.955395887	1.010769411	0.859870872	1.151290243	1.673255554	0.812259591	1.021343095	1.204243281	0.865410805	0.931629382	0.905039653	1.002065494	1.091270805	1.090437211	0.59694983	0.964294321
99287	Salmonella enterica subsp. enterica serovar Typhimurium str. LT2	Bacteria			1.029295284	0.718487172	1.147586125	1.201817859	0.886170032	1.065976008	0.850826285	0.974148418	1.491033445	0.828971008	1.037346321	1.085639207	0.893661165	0.914060672	0.931362583	0.935945397	1.011085615	1.078601302	0.605937815	0.944336477
511145	Escherichia coli str. K-12 substr. MG1655	Bacteria			1.037640899	0.69104292	1.293178954	1.315422708	0.818760342	1.071338147	0.962580953	0.915857631	1.315331205	0.833015236	0.944509081	1.046362509	0.969045614	1.001446454	0.987978034	0.8797986	1.001663401	1.065863983	0.60641003	0.914260102
272620	Klebsiella pneumoniae subsp. pneumoniae MGH 78578	Bacteria			0.983275049	0.834525768	1.139548183	1.198251665	0.948009524	1.079444292	0.92445185	1.062576931	1.57269531	0.809847392	0.994458894	1.155841012	0.870163962	0.872920208	0.859892943	0.938806034	1.030023852	1.095528885	0.602619531	0.988957317
1286170	Raoultella ornithinolytica B6	Bacteria			0.986546773	0.770156134	1.073592993	1.116611978	0.935984738	1.068066315	0.818160317	1.047627741	1.426359123	0.851963191	0.992570214	1.134180354	0.923885228	0.923802297	0.88470144	0.976832377	1.049058461	1.096049391	0.678835787	0.981880792
709991	Odoribacter splanchnicus DSM 20712	Bacteria			1.243338989	0.84692299	1.024676233	1.082703034	0.818033353	1.114090832	0.904529252	0.993374892	1.207215374	0.849509935	1.155854291	1.028217336	1.031014719	0.950089667	0.8262455	0.888691042	1.026478317	1.105759351	0.692153846	0.812712196
537011	Segatella copri DSM 18205	Bacteria			1.21743292	0.931330997	1.036521859	1.06663087	0.85103247	1.174476571	0.873633269	0.950228473	1.106866328	0.850382521	0.999294242	1.01662926	1.012783316	0.899881923	0.878119009	0.869710207	1.076127945	1.138553183	0.748080384	0.854326047
411477	Parabacteroides merdae ATCC 43184	Bacteria			1.246042102	0.846795389	1.031695701	1.115915882	0.845060729	1.114784986	0.895655712	0.960816015	1.20755044	0.835096364	1.10227092	1.034801311	0.95764772	0.957357345	0.828841284	0.891900471	0.998877913	1.119368809	0.734367814	0.837303187
435591	Parabacteroides distasonis ATCC 8503	Bacteria			1.203976635	0.827189139	1.01813827	1.089074207	0.859165325	1.089704195	0.920723926	0.95183655	1.181547038	0.877311802	1.078275933	1.024278987	0.960539509	1.001288372	0.861356953	0.889948938	1.012195131	1.130137371	0.75311389	0.831440955
435590	Phocaeicola vulgatus ATCC 8482	Bacteria			1.25899955	0.879533834	1.032856877	1.111885413	0.877473565	1.12965315	0.853241677	0.970717496	1.144554171	0.864412561	1.070000884	0.975233193	1.010229944	0.904040413	0.859895496	0.8840499	1.009859838	1.148010872	0.669111526	0.800434227
226186	Bacteroides thetaiotaomicron VPI-5482	Bacteria			1.27296077	0.839868032	1.064700045	1.104042662	0.854148641	1.119999836	0.869802077	0.961705053	1.167196256	0.859938705	1.10526699	0.981743564	0.996938976	0.928941513	0.863809906	0.87100374	0.991468536	1.128092248	0.738087775	0.802534596
272559	Bacteroides fragilis NCTC 9343	Bacteria			1.268660815	0.79820729	1.043057127	1.111804096	0.85439809	1.098547306	0.862182932	0.937997582	1.176564	0.855367897	1.11310558	0.995087029	1.007276799	0.961148351	0.840609573	0.877969304	1.011738888	1.130712362	0.75618784	0.840624313
411479	Bacteroides uniformis ATCC 8492	Bacteria			1.193069561	0.807971166	1.04662511	1.1269011	0.861541328	1.082151528	0.866342879	1.00201137	1.243369472	0.878908486	1.119875389	1.011381133	0.969920726	0.960870758	0.816948972	0.883732456	0.973189956	1.099717057	0.689443247	0.823347597
449447	Microcystis aeruginosa NIES-843	Bacteria			1.179227589	0.892756131	1.055690797	0.970336737	0.865461268	1.177510846	0.888602115	0.956380398	1.001644048	0.911229973	1.168693837	0.9044551	1.087247064	0.946796849	0.992333038	0.962454723	1.092353607	1.134600474	0.744537338	0.843474504
1140	Synechococcus elongatus PCC 7942 = FACHB-805	Bacteria			0.992196779	0.898639219	1.11550678	1.260851397	0.972413609	1.024143484	0.902310552	0.976225962	1.716733227	0.808434717	1.327790905	1.248079984	0.897694835	0.847705423	0.9680422	0.982108941	1.064456944	1.108587617	0.606826072	1.058048368
100226	Streptomyces coelicolor A3(2)	Bacteria			0.977766482	0.964285012	0.985474877	1.05199194	0.976669843	0.967984369	0.912143567	1.17263995	1.422372972	0.970508104	1.096830927	1.046710387	0.948244956	1.075191803	0.940763645	1.013608665	0.996039276	1.013735344	0.827745834	0.933845374
83332	Mycobacterium tuberculosis H37Rv	Bacteria			0.92390243	0.86723546	1.134499131	1.226156328	0.982484448	1.018979266	0.945630546	1.061300084	1.681132935	0.869845044	1.009345818	1.224211909	0.968365519	1.112066546	0.839678555	1.015779789	1.050535592	0.996546005	0.722053598	1.052213804
246196	Mycolicibacterium smegmatis MC2 155	Bacteria			0.942707442	0.78276795	1.035603837	1.170241111	0.963592371	1.025323526	0.92672772	1.072736338	1.808181767	0.909238411	0.951649017	1.201673641	0.934515609	1.055162621	0.864666559	0.995916812	0.981500855	1.000362598	0.810302669	1.061597827
1280	Staphylococcus aureus	Bacteria			1.230478398	0.753315078	1.100414407	1.240677616	0.807705685	1.201687235	0.749663687	0.832473522	1.090273448	0.846202671	0.924456974	0.963945091	0.999569634	0.929872905	1.175679183	0.942967505	0.961448404	1.156549103	0.753017056	0.793800083
224308	Bacillus subtilis subsp. subtilis str. 168	Bacteria			1.081136985	0.909258387	1.192679728	1.227714667	0.747568222	1.125357648	0.897816926	0.896586243	1.128133886	0.838653227	0.912066983	1.089388621	0.986158423	0.949279975	0.999844944	0.918382474	1.074282543	1.108567052	0.672573796	0.841510364
610130	[Clostridium] saccharolyticum WM1	Bacteria			1.14819194	1.034283679	1.064766361	1.04696337	0.856242119	1.063865896	0.989907704	0.959888509	1.140631349	0.857467649	1.01349791	1.000310313	1.033720949	0.922791425	0.859263942	0.889770022	1.055326423	1.130860647	0.769011456	0.866900197
411902	Enterocloster bolteae ATCC BAA-613	Bacteria			1.14914714	0.960655284	1.024767701	1.026229568	0.888367866	1.042870733	0.894124448	1.025620214	1.224067727	0.866291843	1.025816961	1.044394295	0.997718571	0.869741542	0.812430814	0.868909059	1.074727571	1.162469376	0.722078209	0.844955325
411470	[Ruminococcus] gnavus ATCC 29149	Bacteria			1.255981976	0.876478097	1.096739048	0.995420498	0.873705629	1.157134327	0.945836745	0.943080925	1.109578171	0.822044331	1.061173699	0.991933451	1.103882753	0.798321679	0.893770884	0.881002393	1.056602171	1.167499931	0.780505978	0.79534099
55529	Guillardia theta	Eukaryota	Cryptophyceae	Pyrenomonadales	1.107990253	0.851180932	1.000263865	0.866477812	1.069388028	1.143138503	0.791250172	1.133971169	1.185572788	0.896408318	1.089835847	1.071985672	1.104968459	0.915828901	0.80255572	0.838761678	1.102310817	1.081010501	0.864431202	1.183571416
44689	Dictyostelium discoideum	Eukaryota	Amoebozoa	Evosea	1.998834722	1.017253059	1.023652433	1.093211635	0.915974729	1.398429493	1.043026104	0.828741739	1.09089905	0.93816287	1.307870757	0.565646092	1.080343221	0.8514803	1.376582846	0.853434163	1.085218519	1.446160888	1.129556195	0.920620214
2903	Emiliania huxleyi	Eukaryota	Haptista	Haptophyta	0.861234661	0.825099984	1.099478587	1.012791827	1.198114908	0.961564987	0.790476017	1.563642903	2.101924828	0.894896741	1.478479607	1.461786862	0.894277374	1.057472149	0.759481169	0.918329617	1.11169863	1.046923869	0.772248526	1.267961496
5691	Trypanosoma brucei	Eukaryota	Discoba	Euglenozoa	1.060253195	0.756147908	1.069504061	1.07580734	1.010021692	1.034278936	0.907763778	1.147680406	1.364449267	0.919437925	1.138556067	1.056781171	0.940983019	1.023293844	0.916387179	0.797970193	0.963626375	0.984997952	0.872784467	1.102204374
353153	Trypanosoma cruzi strain CL Brener	Eukaryota	Discoba	Euglenozoa	0.980558109	0.879631478	1.03972247	1.047597975	1.029507412	0.982112348	0.946022679	1.216181374	1.416333269	0.927306183	1.053867948	1.06965732	0.955522565	1.081218495	0.96071742	0.823767999	0.942895317	0.941950737	0.848719526	1.052492979
2850	Phaeodactylum tricornutum	Eukaryota	Sar	Stramenopiles	1.095911283	0.872764104	1.024527425	1.055823701	1.092308148	1.230688119	0.718936872	1.106693189	1.309880969	0.908481677	1.200079903	0.976435644	0.93085231	0.89774721	0.798274237	0.830590995	0.956928105	1.068895164	0.780053567	1.030911454
35128	Thalassiosira pseudonana	Eukaryota	Sar	Stramenopiles	1.178319175	0.880088547	0.957969199	1.032046083	1.105796042	1.146288005	0.74297624	1.094717332	1.137008169	0.991031641	1.110773108	0.860257934	0.987093289	0.867129708	0.874486387	0.809361392	0.977427725	1.097954792	0.889719209	1.025103076
5811	Toxoplasma gondii	Eukaryota	Sar	Alveolata	0.89628538	0.906089945	1.087194352	0.902138818	1.097757666	0.991448667	0.993987566	1.537560101	1.427374634	0.921037347	1.616734392	1.294948368	0.857371784	1.031775036	0.826863069	0.714604868	1.050424259	1.194262968	0.888705781	1.503173925
5833	Plasmodium falciparum	Eukaryota	Sar	Alveolata	1.889453166	0.887884745	1.006931161	1.06478836	0.934920668	1.603836158	0.847176273	0.849021649	0.890896901	1.043994583	1.108528338	0.782505928	1.396414587	1.078406059	1.209945229	1.078969668	1.104180182	1.390075193	1.183185388	0.754690162
73239	Plasmodium yoelii yoelii	Eukaryota	Sar	Alveolata	1.833276784	1.06360754	0.966882655	0.950571768	0.959365407	1.526747391	0.992008481	0.852380422	0.930377488	1.019565866	1.189530493	0.619407213	1.531500367	1.043689981	1.534460462	0.945735481	1.080771724	1.446013779	1.367243386	0.833889529
3055	Chlamydomonas reinhardtii	Eukaryota	Viridiplantae	Chlorophyta	0.817922622	0.972779077	1.097051064	1.117742189	1.341168797	0.854887859	0.791292431	1.535102115	1.784643192	0.930696785	1.133453219	1.312778336	0.862309835	0.860790107	0.890574217	0.852903392	1.061869053	1.136364866	0.895973411	1.258511366
3218	Physcomitrium patens	Eukaryota	Viridiplantae	Streptophyta	1.19007582	0.877032217	1.012918355	1.006192463	0.982420376	1.119715564	0.795223379	1.032489763	1.195496809	0.88842978	0.979439907	0.949689318	0.959369375	0.880508338	0.871802799	0.889998011	1.048977559	1.098291367	0.835476551	1.029899129
4577	Zea mays	Eukaryota	Viridiplantae	Streptophyta	1.0663823	0.72337536	1.018437502	1.100899433	0.981711189	1.035251109	0.813207898	1.06211136	1.244099188	0.915869222	0.974213887	0.952774436	1.033133045	0.954147182	0.955280341	0.891147603	1.020765583	1.039892998	0.814657768	1.024426055
39947	Oryza sativa Japonica Group	Eukaryota	Viridiplantae	Streptophyta	1.090366143	0.904799135	1.011112534	1.040442365	0.990678061	1.051863311	0.840840133	1.078687418	1.197794895	0.903293255	0.985979419	0.984894698	0.96508383	0.925646764	0.891336811	0.873243084	1.064646627	1.074040971	0.865656368	1.094924425
4565	Triticum aestivum	Eukaryota	Viridiplantae	Streptophyta	1.039691228	0.855859761	0.992152699	1.019614871	0.96198562	1.056737486	0.8931658	0.95360765	1.066042511	0.909279895	1.00548344	0.994387779	1.048633997	0.971986341	1.071097152	1.007619024	1.000208411	0.981730048	0.939963977	1.002630725
4513	Hordeum vulgare	Eukaryota	Viridiplantae	Streptophyta	1.082903888	1.129706369	0.971578245	0.981985499	0.963702881	1.114375409	0.909773055	1.055442586	1.174040153	0.913134894	0.996333421	0.915783288	0.946652655	0.929471931	0.926886082	0.856677147	1.054535696	1.074626505	0.845723073	1.029080945
4097	Nicotiana tabacum	Eukaryota	Viridiplantae	Streptophyta	1.16908218	0.838967434	0.922346901	0.985975098	0.962027678	1.113555768	0.824944782	1.001058648	1.149835934	0.918354788	0.937701895	0.918085261	1.02816699	0.916677115	0.9658548	0.958699983	1.081079101	1.047642414	0.855795993	0.92107503
4081	Solanum lycopersicum	Eukaryota	Viridiplantae	Streptophyta	1.06526755	0.96195631	1.015408464	1.030073676	0.979698288	1.040736072	0.905553385	1.01000182	1.029952783	0.955726752	0.978365601	1.00331573	1.023542395	0.970843042	0.934034222	0.972963389	1.039899062	1.033051133	0.89476501	0.980811366
4113	Solanum tuberosum	Eukaryota	Viridiplantae	Streptophyta	1.161121451	0.882038619	1.003679687	0.978985105	0.973955764	1.097736526	0.891605574	1.042715605	1.035487836	0.946187667	0.914264677	0.94517005	1.006906687	0.926727294	0.909524064	0.899286923	1.081060542	1.092456968	0.875700938	1.033575478
29760	Vitis vinifera	Eukaryota	Viridiplantae	Streptophyta	1.127712373	0.949839023	0.977496557	1.015428555	0.95359925	1.077587278	0.886973073	1.031561395	1.309794682	0.924038137	0.9914338	0.916982925	0.965021811	0.845468468	0.949871614	0.85817793	1.052075307	1.055695644	0.805940765	0.946424799
3880	Medicago truncatula	Eukaryota	Viridiplantae	Streptophyta	1.300485081	0.724483998	1.05257525	1.037525829	0.904492648	1.169743824	0.887297218	0.936665152	1.034417919	0.900415575	0.921173871	0.856268089	1.107620441	1.019779997	1.010846253	0.916569408	1.043350025	1.073857971	0.813247954	0.972135816
3847	Glycine max	Eukaryota	Viridiplantae	Streptophyta	1.13594819	0.828853732	1.00352976	1.051833251	0.93189181	1.068693013	0.886660126	0.954866052	1.130589004	0.955897605	0.988136357	0.881781378	1.003287146	0.91118055	1.023240185	0.962775343	1.018230142	1.047134601	0.818878343	0.897562755
2711	Citrus sinensis	Eukaryota	Viridiplantae	Streptophyta	1.154469328	1.073815692	0.957107483	0.971273172	0.942742682	1.110419163	0.839043491	0.932391351	1.167286375	0.903384768	0.971359441	0.91345352	1.048796974	0.929317601	0.924130149	0.959699037	1.08412741	1.055687643	0.718927077	0.98673244
3635	Gossypium hirsutum	Eukaryota	Viridiplantae	Streptophyta	1.133069228	0.850524496	0.980841961	0.994439799	1.015865713	1.091017902	0.80959767	1.065978317	1.118027816	0.971102491	0.989728202	0.922879565	0.942744636	0.885103604	0.906782553	0.904384961	1.072269201	1.091113967	0.847010006	1.006467159
3702	Arabidopsis thaliana	Eukaryota	Viridiplantae	Streptophyta	1.31681481	0.674557661	1.032865639	1.021719303	0.939679651	1.209847123	0.8441495	0.992143872	1.04620096	0.932682912	0.917543826	0.876894506	1.065121048	1.024214692	0.906375273	0.883121854	1.032130859	1.080591792	0.840314178	0.979639922
3708	Brassica napus	Eukaryota	Viridiplantae	Streptophyta	1.155197551	0.927826615	0.946707891	0.926974016	1.00117111	1.171048386	0.869793479	1.023767383	0.977566891	0.934607518	1.014251942	0.953759172	1.012019436	0.95409748	0.955555494	0.983012739	1.019793965	1.032492244	0.875455297	1.050863829
214684	Cryptococcus neoformans var. neoformans JEC21	Eukaryota	Opisthokonta	Fungi	1.102149141	1.116877839	1.011125437	0.980049884	1.055726533	1.071309445	0.993960179	1.087425074	1.219804943	0.91260278	0.984539061	1.094908157	0.860887776	0.979869357	0.846396481	0.835523174	1.019936877	1.104462394	0.802803782	1.057600062
4896	Schizosaccharomyces pombe	Eukaryota	Opisthokonta	Fungi	1.346626642	0.787707731	1.056188584	1.077835314	0.857012956	1.36529396	0.90220577	0.948841859	1.075105857	0.870208323	1.059736642	0.865231782	1.031877669	0.945432674	1.026561693	0.803803441	1.018159489	1.187017398	0.787699649	0.898547823
5507	Fusarium oxysporum	Eukaryota	Opisthokonta	Fungi	1.082562372	0.989820723	0.949098708	1.000238435	1.040494761	1.137912941	0.892874433	1.065304113	1.174018216	0.939096489	0.94548164	1.061053185	0.894284607	0.984344335	0.845931758	0.891496318	0.997111635	1.071727921	0.851348584	1.081918287
5141	Neurospora crassa	Eukaryota	Opisthokonta	Fungi	1.096549411	1.03628069	0.983363939	1.075180711	1.103545926	1.023938625	0.842645116	1.153287555	1.330382527	1.001574076	0.997601365	1.021222127	0.793209813	0.89957381	0.844366177	0.783498936	0.955496227	1.17346225	0.90053279	1.127703359
5476	Candida albicans	Eukaryota	Opisthokonta	Fungi	1.563321836	0.875803378	0.990867503	1.092687267	0.916871912	1.346497113	0.913253786	0.869621401	1.084565114	0.905924306	0.91492855	0.756954161	1.008562598	0.930967123	1.075360215	0.827489897	0.977784029	1.228587653	0.932552428	0.908323516
284590	Kluyveromyces lactis NRRL Y-1140	Eukaryota	Opisthokonta	Fungi	1.480118781	0.744603067	0.939365771	1.101037017	0.918866765	1.347696856	0.826311735	0.903878947	1.142000725	0.878686586	0.864971615	0.81356122	1.03039192	0.974347316	1.005454589	0.830712522	0.972296019	1.20077983	0.856644845	0.92286291
4932	Saccharomyces cerevisiae	Eukaryota	Opisthokonta	Fungi	1.371262888	0.506479865	1.352931265	1.405428438	0.721582664	1.319749922	0.833506369	0.881400343	1.249389222	0.856485687	0.857043588	0.957170764	0.97793487	1.198904597	0.898767011	0.785270169	0.942979926	1.101974777	0.805733272	0.869582753
6239	Caenorhabditis elegans	Eukaryota	Opisthokonta	Metazoa	1.324758582	0.7126658	1.135403467	1.131700035	0.795309586	1.30062158	0.973599473	0.834233032	1.110504449	0.90861072	0.909433646	0.896793185	1.017642252	1.098056328	1.007080735	0.841055717	0.942644069	1.071730189	0.895291782	0.900289768
6945	Ixodes scapularis	Eukaryota	Opisthokonta	Metazoa	1.033535407	1.189165082	0.972090716	1.071512623	0.893700673	1.034746552	0.912134405	0.993913344	1.252298245	0.943596574	1.056937571	0.964326736	0.92554859	1.014835996	1.150267069	0.94361199	0.951487454	0.940135325	0.80772263	0.85495499
7460	Apis mellifera	Eukaryota	Opisthokonta	Metazoa	1.240598786	0.801463531	1.045215541	0.99183	1.003409113	1.202927081	0.872356113	0.938937893	1.114059543	0.938862936	1.093299067	0.910910943	0.965355429	0.959378358	0.944928254	0.851611061	0.939233746	1.134421487	0.894997205	0.963938289
7227	Drosophila melanogaster	Eukaryota	Opisthokonta	Metazoa	1.168612983	0.669733435	1.1412018	1.161682803	0.92401828	1.151246086	0.811564858	0.991217791	1.299139292	0.928762448	0.937999042	0.976487155	0.931163959	0.967012818	0.913584042	0.845990786	0.95284502	1.090755208	0.847796392	0.917044182
7165	Anopheles gambiae	Eukaryota	Opisthokonta	Metazoa	1.183482958	0.941406399	1.01135288	0.997145952	0.987474867	1.10936288	0.899094293	0.988399816	1.218725062	0.884268324	1.055410801	0.95761676	0.955114569	0.905871289	0.929190287	0.853411105	0.930202477	1.101997552	0.949551399	1.063159215
7159	Aedes aegypti	Eukaryota	Opisthokonta	Metazoa	1.170305303	0.958376364	0.974352776	0.990627089	0.972350341	1.200876839	0.886399437	0.992664796	1.15577262	0.923601389	1.075992613	0.910442483	0.948356006	0.916234726	1.007797294	0.817321405	0.961004981	1.087635317	0.934811884	1.012465658
7955	Danio rerio	Eukaryota	Opisthokonta	Metazoa	1.259355161	0.660258044	1.130350996	1.108322036	0.980308072	1.111898119	0.739272691	1.036107322	1.189964105	0.958281464	1.148434771	0.963752363	0.894389209	0.959539115	0.975894214	0.788805776	0.891521123	1.095476801	0.921370825	1.053829623
30732	Oryzias melastigma	Eukaryota	Opisthokonta	Metazoa	1.099617919	0.78454599	1.0806713	1.040695969	1.056949294	1.105886338	0.817003196	1.180213346	1.244326808	0.913273103	1.179447634	1.047327747	0.860716722	0.882892493	0.948702813	0.780770517	0.96976382	1.071819435	0.917006489	1.104424732
8030	Salmo salar	Eukaryota	Opisthokonta	Metazoa	1.140747153	0.846251159	0.98940435	0.907494153	1.005175544	1.107330589	0.99108073	1.039167289	1.175504222	0.96993483	0.988903161	0.931342602	0.923969966	0.858625395	1.03705425	0.903379972	0.966094482	1.067451956	0.925433641	0.976288849
8022	Oncorhynchus mykiss	Eukaryota	Opisthokonta	Metazoa	1.113489591	0.951048205	1.030401935	0.925184254	1.037658385	1.131331654	0.932073333	1.071957246	1.111620914	0.940039764	1.034073037	0.954907368	0.930676949	0.848354407	0.953000247	0.871290911	0.997312043	1.092020704	1.018776767	1.073394181
8364	Xenopus tropicalis	Eukaryota	Opisthokonta	Metazoa	1.136110861	0.770236152	1.034131204	1.017839288	0.912844856	1.156619737	0.878457578	1.028587953	1.220302048	0.892958097	1.153702061	0.946444014	0.897425949	0.942645228	1.121916506	0.839893768	0.956999147	1.048086541	0.871778846	0.977446071
8355	Xenopus laevis	Eukaryota	Opisthokonta	Metazoa	1.182802402	0.904647004	1.003679172	0.962379103	1.065261704	1.19138657	0.872711859	1.105618492	1.092586891	0.928241865	1.101031942	0.925769343	0.90919277	0.84636567	0.983154123	0.798750417	0.972510138	1.127412707	1.025089429	1.103977065
9031	Gallus gallus	Eukaryota	Opisthokonta	Metazoa	1.124628779	0.704424529	1.125664321	1.10803869	0.967764799	1.145365891	0.811013775	1.047332719	1.188147383	0.924602558	1.104469071	0.981990371	0.926903614	0.964624026	1.001974259	0.805649752	0.956570032	1.054817227	0.855813244	0.995829703
9612	Canis lupus	Eukaryota	Opisthokonta	Metazoa	1.069307135	0.746245033	1.081598071	1.038236669	1.036654408	1.086861829	0.818646315	1.160933481	1.210843446	0.913758043	1.177899029	1.050171342	0.847162616	0.92840824	0.971158404	0.823920187	0.990298137	1.087937043	0.911321605	1.078717899
9615	Canis lupus(familiaris)	Eukaryota	Opisthokonta	Metazoa	1.032210601	0.814802938	1.077666269	1.01172305	1.066220415	1.098747513	0.838915796	1.199374025	1.335309257	0.91326918	1.205567879	1.084909155	0.709572013	0.906410404	0.997074142	0.815270665	1.000268971	1.107182003	0.915193701	1.137719081
9796	Equus caballus	Eukaryota	Opisthokonta	Metazoa	1.096001628	0.96138098	1.02716151	0.962532262	1.008841398	1.066668268	0.954055115	1.055071757	1.155874519	0.960905937	1.051515946	0.981717124	0.915998098	0.887913374	0.91672181	0.882066166	1.012485746	1.090107027	0.985449448	1.023902022
9823	Sus scrofa	Eukaryota	Opisthokonta	Metazoa	1.081804785	0.89204645	1.060118763	1.035821821	1.039549207	1.091511813	0.843537128	1.130608057	1.203887086	0.926971687	1.117345184	1.052723677	0.812346888	0.930725145	0.931079882	0.838191324	0.990732415	1.08577261	0.910502248	1.069096822
9913	Bos taurus	Eukaryota	Opisthokonta	Metazoa	1.047800401	0.828771676	1.084795947	1.038422673	1.018005496	1.108728337	0.822454484	1.146581727	1.264705214	0.910193074	1.148054021	1.074084393	0.822089909	0.938231154	0.949017755	0.81708074	1.012085137	1.09700157	0.907411972	1.105381055
89462	Bubalus bubalis	Eukaryota	Opisthokonta	Metazoa	1.044612147	0.950118515	1.02125561	0.968471581	1.047307075	1.054825948	0.912817532	1.097666158	1.053682166	0.950325024	1.100426352	1.018967363	0.963623872	0.893151566	1.030871318	0.859267105	1.002572817	1.048132761	1.045195188	1.082068738
9544	Macaca mulatta	Eukaryota	Opisthokonta	Metazoa	1.131698716	0.763302578	1.059552449	0.950670922	1.043253841	1.123969555	0.790200033	1.130372161	1.094883593	0.984175441	1.161001871	1.020866824	0.87206604	0.898188527	0.957710854	0.845265467	0.969007204	1.123392781	1.013541547	1.057353876
9598	Pan troglodytes	Eukaryota	Opisthokonta	Metazoa	1.077826896	0.784339759	1.055234833	1.019369274	0.99023093	1.162106331	0.841800812	1.096212794	1.167530722	0.88713928	1.122036631	1.034539398	0.906072131	0.913405652	1.012084788	0.824017496	0.992536974	1.062125994	0.903211105	1.070921134
9606	Homo sapiens	Eukaryota	Opisthokonta	Metazoa	1.066467981	0.652319459	1.28274169	1.231007899	0.855284517	1.063520855	0.798663282	0.988494348	1.24788695	0.879197861	1.046956532	1.068021749	0.926868283	1.057067007	0.988226599	0.888990497	0.967160874	1.05401603	0.774142063	0.963333712
9986	Oryctolagus cuniculus	Eukaryota	Opisthokonta	Metazoa	1.059197233	0.870330825	1.096006013	1.00991383	1.082286424	1.096552465	0.84813715	1.139227914	1.153791639	0.925602226	1.159359799	1.060012563	0.84613455	0.898636674	0.940194245	0.831961463	0.97135783	1.0865862	0.957212186	1.108372888
10029	Cricetulus griseus	Eukaryota	Opisthokonta	Metazoa	1.095575374	0.754657341	1.065433259	1.028395668	1.054609925	1.094623053	0.816200624	1.156875275	1.201537672	0.925217008	1.163504262	1.031690961	0.835474131	0.911432629	1.000475972	0.80814988	0.969237238	1.094735912	0.951448221	1.117527281
10090	Mus musculus	Eukaryota	Opisthokonta	Metazoa	1.118323073	0.632596195	1.280784609	1.27321342	0.853267155	1.102208786	0.805906804	0.947294987	1.304983667	0.859143414	1.023195151	1.045215727	0.934177463	1.047826877	1.008606436	0.866192114	0.945409708	1.029854445	0.805384709	0.944105652
10116	Rattus norvegicus	Eukaryota	Opisthokonta	Metazoa	1.091520122	0.687564638	1.146583666	1.118453166	0.986191948	1.100586088	0.825925467	1.074885863	1.250599878	0.904143173	1.125425525	1.031069119	0.848414979	0.981059815	0.966995596	0.834545275	0.962033785	1.074883532	0.905651759	1.040479642
